# Supplementary material for: Deep Multi-Modal Skin-Imaging-Based Information-Switching Network for Skin Lesion Recognition
Source: Bioengineering (Basel). 2025 Mar 12;12(3):282. doi: 10.3390/bioengineering12030282 (PMC11939189; doi:10.3390/bioengineering12030282)
Supplement: Supplementary file 1 [file bioengineering-12-00282-s001.zip]

Archive with 1 entries (1 files):
- bioengineering-3423483-supplementary.pdf
